# Supplementary material for: A Six-Gene Prognostic and Predictive Radiotherapy-Based Signature for Early and Locally Advanced Stages in Non-Small-Cell Lung Cancer
Source: Cancers (Basel). 2022 Apr 19;14(9):2054. doi: 10.3390/cancers14092054 (PMC9099638; doi:10.3390/cancers14092054)
Supplement: Supplementary file 1 [file cancers-14-02054-s001.zip]

Archive with 2 entries (2 files):
- cancers-1678074-supplementary-File S1.pdf
- cancers-1678074-supplementary.pdf
